# Supplementary material for: From Muscular Hypertonus to Equilibrium: A Conceptual Framework for Aesthetic Neuromodulation Based on the Index of Muscular Equilibrium (IME)
Source: Toxins (Basel). 2026 Feb 23;18(2):115. doi: 10.3390/toxins18020115 (PMC12945272; doi:10.3390/toxins18020115)
Supplement: Supplementary file 1 [file toxins-18-00115-s001.zip]

Archive with 6 entries (4 files):
- toxins-4072610-supplementary/
- toxins-4072610-supplementary/Supplementary Table S1.pdf
- toxins-4072610-supplementary/Supplementary Table S2.pdf
- toxins-4072610-supplementary/__MACOSX/
- toxins-4072610-supplementary/__MACOSX/._Supplementary Table S1.docx
- toxins-4072610-supplementary/__MACOSX/._Supplementary Table S2.docx
